# Supplementary material for: Incidence and characterization of acute pulmonary embolism in patients with SARS-CoV-2 pneumonia: A multicenter Italian experience
Source: PLoS One. 2021 Jan 22;16(1):e0245565. doi: 10.1371/journal.pone.0245565 (PMC7822531; doi:10.1371/journal.pone.0245565)
Supplement: S1 Dataset — (XLSX) [file pone.0245565.s002.xlsx]

## Sheet: Foglio1
ID	Age	Age > 65	Sex (0=male, 1=female)	Hypertension	Diabetes	Smoking	Dyslipidemia	CAD	Renal failure	Cerebrovascular diseases	COPD	Obesity (BMI>30)	Atrial Fibrillation	Clinical signs of DVT: pain inferior leads	Emophtysis	Surgery or bone fracture (past 3 months)	Hospitalization in past 3 months	AMI in past 3 months	Previous PE or DVT	Active cancer	Hormone therapy/Oral contrac	Autoimmune diseases	Type of AD	RV dysfunction	D-Dimer > 0.5 µg/mL (motivo TAC)	No response to oxygen therapy	Extension COVID pneumonia (score 0-24)	PE (presence 1; absence 0)	Central	Lobar	Segmental	Subsegmental	Monolateral 1; Bilateral 2	C and L	S and S	EP and pulomnary damage: 0 all emboli out of the pneumonia areas; 1 emboli mostly out of the pneumonia areas; 2 emboli mostly into the pneumonia areas; 3 all the emboli in the pneumonia areas	0-1	2 3	Echocolordoppler inferior leads	DVT	sPESI	Swab 0 neg 1 pos	ABP at the admission to ER	HR	pO2 (EGA)	P/F	Sat 02 (%)	CRP basal (mg/L)	CRP peak (mg/L)
CCM-1	49	0	1	0	0	0	0	0	0	0	0	0	0	0	0	0	0	0	0	0	0	0		0	1	0	9	0											0			1	115	80	80	380.952	99	35.7	44.3
CCM-2	73	1	1	1	0	0	0	1	0	1	0	0	1	0	0	0	0	0	0	0	0	0		0	1	0	2	1	1	0	0	0	2	1	0	2	0	1	0		0	1	140	105	54	257.143	92	43.5	54.6
CCM-3	82	1	1	0	0	0	0	0	0	0	0	1	0	1	0	0	0	0	0	0	0	0		0	1	0	3	1	0	1	0	0	2	1	0	2	0	1	1	1	1	1	130	65	53	252.381	93	22.6	22.6
CCM-4	60	0	0	1	0	0	0	0	0	0	0	1	0	0	0	0	0	0	0	0	0	0		0	0	1	6	0											0			1	120	70	85	404.762	98	2.58	2.58
CCM-5	87	1	0	1	0	0	1	1	0	0	0	0	0	0	0	0	0	0	0	0	0	0		1	1	1	10	0											0			1	113	80	85	404.762	88	66.8	103.3
CCM-6	62	0	0	1	0	0	1	1	0	0	0	1	1	0	0	0	0	0	0	0	0	0		0	0	1	21	1	0	1	0	0	2	1	0	3	0	1	0		2	1	100	110	28	133.333	50.4	181	235.5
CCM-7	60	0	0	1	0	0	0	1	0	0	0	0	0	0	0	0	0	0	0	0	0	0		0	1	0	11	0											0			1	140	90	61	290.476	90	7.9	8
CCM-10	72	1	1	1	0	0	1	1	0	0	1	0	1	0	0	1	1	0	0	0	0	0		0	1	0	7	0											0			1	130	70	67	319.048	98	17.4	61.2
CCM-11	37	0	1	0	0	0	0	0	0	0	0	0	0	0	0	0	0	0	0	0	0	0		0	0	1	2	0											0			1	120	65			99	8	34
CCM-12	53	0	1	0	0	0	0	0	0	0	0	0	0	0	0	0	0	0	0	0	0	0		0	0	1	2	0											0			1	110	95	99	471.429	98	3	28
CCM-13	85	1	0	1	1	0	0	1	0	0	0	0	0	0	0	1	1	0	0	0	0	0		0	1	0	7	0											0			1	120	100	76	361.905	95	31	121.1
CH-1	75	1	1	1	1	1	0	0	0	0	0	1	0	0	0	0	1	0	0	1	0	0		0	1	0	5	0											0			1	140	101	144	144	99	20.7	24.1
CH-2	74	1	1	0	0	0	0	0	0	0	0	0	1	0	0	0	0	0	0	0	0	0		0	1	0	15	0											0			1	144	155	52	86.66		2	55
CH-3	75	1	0	1	0	1	1	1	0	0	1	0	0	0	0	0	1	0	0	0	0	0		0	0	1	8	0											0			1	96	118	64	304.76	94	49	177
CH-4	91	1	1	0	0	0	0	1	0	0	0	0	0	0	0	0	1	0	0	0	0	0		0	1	1	3	1	0	1	0	0	1	1	0	0	1	0	0		1	0	130	91	61	290	91	215	217
CH-5	71	1	1	1	0	0	0	0	0	0	0	1	0	0	0	0	0	0	0	0	0	0		0	1	0	10	0											0			1	147	100	63	300	94	45	65
CH-6	78	1	0	1	0	0	1	0	0	0	0	0	0	0	0	0	1	0	0	1	0	0		0	1	0	3	0											0			1	113	92	69	328.57	93	71	76
CH-7	69	1	0	1	1	1	1	1	0	1	1	0	0	0	0	0	0	0	0	0	0	0		0	1	0	14	0											0			1	150	86	135	135	98	91	91
CH-8	66	1	0	0	0	0	0	0	0	0	0	0	0	0	0	0	0	0	0	0	0	0		0	1	0	6	0											1	0		1	120	97	66	314.3	96	74	118
CH-9	62	0	0	0	0	0	0	0	0	0	0	0	0	0	0	0	0	0	0	0	0	0		0	1	0	7	0											1	0		1	120	81	55	261	90	193	214
CH-10	89	1	1	0	0	1	0	0	0	0	0	0	0	0	0	0	0	0	0	1	0	0		0	1	1	1	0											0			1	85	106	37	176.19	73	5	6
CH-11	55	0	0	0	0	0	0	0	0	0	0	1	0	0	0	0	0	0	0	0	0	0		0	0	1	6	0											1	0		1	113	84			98	19	19
CH-12	82	1	0	0	0	1	0	0	0	0	0	0	0	0	0	0	0	0	0	1	0	0		0	0	1	13	0											0			1	143	76	49	233.33	85	112	117
CH-13	72	1	1	0	0	0	0	0	0	0	0	0	0	0	0	0	0	0	0	0	0	0		0	0	1	22	0											1	0		1	120	100	47	223.8	86	151	338
CH-14	84	1	0	1	1	0	1	0	0	0	0	0	0	0	0	0	0	0	0	0	0	0		0	1	0	15	0											0			1	150	88	53	252.4	90	60	142
CH-15	91	1	1	1	1	0	0	0	0	0	0	0	0	0	0	0	1	0	0	0	0	1	Polimialgia reumatica	0	1	0	4	0											1	0		1	150	90	49	233.33	88	12	106
CH-16	44	0	0	1	1	0	1	1	1	0	0	0	0	0	0	0	1	0	0	0	0	0		0	1	0	2	0											0			1	148	65	93	442	98	4	16
CH-17	63	0	0	1	0	1	0	0	0	0	0	0	0	0	0	1	0	0	0	0	0	0		0	1	0	3	1	0	0	1	0	1	0	1	2	0	1	1	1	0	1	125	77	64	304.76	94	16	99
CH-18	54	0	0	1	0	0	0	0	0	0	0	1	0	0	0	0	0	0	0	0	0	0		0	1	0	11	1	0	0	1	0	1	0	1	2	0	1	0		2	1	120	126	42	200	85	265	265
CH-19	76	1	1	0	0	0	0	0	0	0	0	0	0	0	0	0	0	0	0	1	0	0		0	0	1	6	0											0			1	155	95			96	100	304
CH-20	78	1	1	1	0	0	1	0	0	0	0	1	0	0	0	1	1	0	0	0	0	0		0	1	0	2	1	0	0	1	0	1	0	1	1	1	0	0		0	1	180	96	64	304.8	97	49	53
CH-21	71	1	0	0	0	0	0	0	0	0	0	0	0	0	0	0	0	0	0	0	0	0		0	1	0	18	0											1	1		1	135	118	60	285.7	91	150	150
CH-22	83	1	0	1	0	0	0	1	0	1	0	0	1	0	0	0	0	0	0	0	0	0		0	1	1	23	0											0			1	120	82	57	271.42	83	260	270
CH-23	71	1	0	0	1	0	0	0	0	0	0	0	0	0	0	0	0	0	0	0	0	0		0	1	0	19	0											1	1		1	149	68	36	171.42	77	280	340
CH-24	59	0	0	1	0	1	0	0	0	0	1	0	0	0	0	0	0	0	0	0	0	0		0	1	0	8	0											1	0		1	130	102	64	304.76	94	60	100
CH-25	61	0	1	1	1	0	0	0	0	0	0	1	0	0	0	0	0	0	0	0	0	0		0	1	0		0											1	1		1			87	174		150	270
CH-26	75	1	1	1	1	0	1	0	1	0	0	1	0	0	0	0	0	0	0	0	0	1	Artrite reumatoide	0	1	0	10	0											1	0		1	140	70			98	100	257
CH-27	60	0	0	1	0	0	0	0	0	0	0	0	0	0	0	1	0	0	0	0	0	0		0	0	1	6	1	0	1	0	0	1	1	0	3	0	1	1	1	1	0	115	110			99	43.2	43.2
CH-28	57	0	1	0	0	0	0	0	0	0	0	0	0	0	0	0	1	0	1	1	0	1	Artrite reumatoide	0	0	1		0											0			1	98	70	66	314.3	98	60	60
CH-29	86	1	0	0	1	0	1	1	0	0	0	0	0	0	0	0	0	0	0	0	0	0		0	1	0	5	0											0			1	130	92	62	295	93	16	25
CH-30	79	1	1	1	1	0	0	0	0	0	0	0	0	0	0	0	1	0	0	1	0	0		0	1	0	15	1	0	0	1	0	1	0	1	3	0	1	0		3	1	105	66	67	83.75	86	220	270
CH-31	80	1	1	0	0	0	0	0	0	0	0	0	0	0	0	0	0	0	0	0	0	0		0	1	0	0	0											0			1	170	98	75	357.14	96	50	50
CH-32	68	1	0	1	0	0	0	0	0	0	0	0	0	0	0	0	0	0	0	1	0	0		0	0	1	1	0											0			1	100	86	76	356	100	39	156
CH-33	78	1	0	1	0	0	0	0	0	0	0	0	0	0	0	0	0	0	0	0	0	0		0	1	0	22	1	0	0	0	1	1	0	1	3	0	1	1	1	1	1	140	105	31	147.61	79	23.4	24
CH-34	79	1	0	1	1	0	1	1	0	0	1	1	0	0	0	0	1	0	0	0	0	0		0	1	0	5	1	0	0	1	0	1	0	1	2	0	1	0		1	1	130	89	57	271.42	90	17.1	23.45
CH-35	44	0	0	0	0	0	0	0	0	0	0	0	0	0	0	0	0	0	0	0	0	0		0	0	1	2	0											0			1	116	95	68	323.8	95	25	203
CH-36	74	1	1	1	0	0	0	1	0	0	1	0	0	0	0	0	1	0	0	0	0	0		0	1	0	4	0											0			1	135	88	60	285.7	88	98	129
CH-37	58	0	0	0	1	0	0	0	0	0	0	0	1	0	0	0	0	0	0	0	0	0		1	1	1	23	1	0	1	0	0	1	1	0	3	0	1	1	1	2	1	80	90	78	86.7	90	32.66	33.34
CH-38	73	1	0	0	0	0	0	1	0	0	0	0	0	0	0	0	0	0	0	1	0	0		0	0	0		0											0			1	130	88	56	266.66	91	21	34.6
CH-39	67	1	0	0	0	0	0	0	0	0	0	0	1	0	0	0	1	0	0	1	0	0		0	1	0	13	0											0			1	146	98	72	72	96	93	93
CH-40	87	1	1	0	0	0	0	0	0	0	0	0	0	0	0	0	0	0	0	0	0	0		0	1	0	17	1	0	0	1	0	1	0	1	3	0	1	1	1	2	1	95	94	53	252.4	91	196	310
CH-41	50	0	0	0	0	0	0	0	0	0	0	0	0	0	0	0	0	0	0	0	0	0		1	1	1	22	1	0	0	0	1	1	0	1	2	0	1	0		0	1	126	105	66	314.3	94	120	440
CH-42	83	1	0	1	1	0	0	0	0	0	0	0	0	0	0	0	0	0	0	0	0	0		0	1	0	18	1	0	0	1	0	1	0	1	3	0	1	0		2	1	149	102	31	152.4	72	264	264
CH-43	68	1	1	1	0	0	0	0	0	0	0	0	0	0	0	0	0	0	0	0	0	0		0	1	0	5	0											0			1	151	103	59	281	94	15	30
CH-44	70	1	0	0	0	0	0	1	0	0	0	0	0	0	0	1	1	0	0	1	0	1	Artrite reumatoide	0	1	0	22	0											0			1	121	79	40	190.5	83	155	190
CH-45	93	1	1	0	0	0	0	0	0	0	0	0	0	0	0	0	0	0	0	0	0	0		0	1	0	2	0											0			1	195	86	68	323.8	95	140	400
CH-46	65	1	1	1	1	0	1	0	0	0	0	0	0	0	0	0	0	0	0	1	0	0		0	1	0	17	0											0			1	100	135	48	228.6	83	140	260
CH-47	83	1	0	1	0	0	0	1	0	0	1	0	1	0	0	1	1	0	0	1	0	0		0	0	1	12	0											0			1	155	110	34	161.9		188	210
BGE-1	52	0	0	0	0	0	0	0	0	0	0	1	0	0	0	0	0	0	0	0	0	0		0	0	1	2	0											0			1	125	79			95	110	200
BGE-2	61	0	1	1	0	0	0	0	0	0	0	0	0	0	0	0	0	0	0	0	0	0		0	0	1	2	0											0			1	150	111	152	152	94	90	100
BGE-3	64	0	1	0	0	0	1	0	0	0	0	0	0	0	0	0	0	0	0	0	0	0		0	1	1	20	0											0			1	140	80	57	271.429	91	138	220
BGE-4	56	0	0	0	0	0	0	0	0	0	0	0	0	0	0	0	0	0	0	0	0	0		0	1	1	24	0											0			1	135	89	91	433.333	97	129	170
BGE-13	40	0	0	0	0	0	0	0	0	0	0	0	0	0	0	0	0	0	0	0	0	0		0	0	1	5	0											0			1	140	72	82.5	392.857	97	4	4
BGE-15	65	1	0	1	1	0	0	0	0	0	0	0	0	0	0	0	0	0	0	0	0	0		0	1	0	20	0											0			1			69.1	329.048		80	190
BGE-16	82	1	0	0	0	0	0	0	0	0	0	0	0	0	0	0	0	0	0	0	0	0		0	0	1	21	0											0			1	151	64	55	261.905	92	29	170
BGE-17	60	0	0	0	0	0	0	0	0	0	0	0	0	0	0	0	0	0	0	0	0	0		0	1	1	20	0											0			1	110	83	81	385.714	65.6	260	360
BGE-18	58	0	1	0	0	0	0	0	0	0	0	0	0	0	0	0	0	0	0	0	0	0		0	1	0	24	1	1	0	0	0	2	1	0	2	0	1	0		0	1	115	95	93.2	443.81	95	257	260
BGE-19	55	0	1	0	0	0	0	0	0	0	0	0	0	0	0	0	0	0	0	0	0	0		0	1	0	10	0											0			1	113	67	67.5	321.429	100	163	163
BGE-20	63	0	0	0	0	0	0	0	0	0	0	0	0	0	0	0	0	0	0	1	0	0		0	1	0	10	0											0			1	145	96	59.7	284.286	97	141	141
BGE-21	63	0	0	1	0	0	0	0	0	0	0	0	0	0	0	0	0	0	0	0	0	0		0	1	1	21	0											0			1	150	75	85.8	408.571	95	236	350
BGE-22	57	0	0	1	0	0	0	0	0	0	0	0	0	0	0	0	0	0	0	0	0	0		0	0	1	20	0											0			1	150	85	39	185.714	93	196	200
BGE-23	52	0	0	0	0	0	0	0	0	0	0	0	0	0	0	0	0	0	0	0	0	0		0	1	0	5	1	0	1	0	0	1	1	0	2	0	1	1	0	0	1	110	78	74.4	354.286	98	12	65
BGE-24	56	0	1	0	0	0	1	0	0	0	0	0	0	0	0	0	0	0	0	0	0	0		0	1	1	18	0											1	0		1	96	73	134.5	134	95	100	260
BGE-25	64	0	0	1	0	0	0	0	0	0	0	0	0	0	0	0	0	0	0	0	0	0		0	1	0	4	1	0	0	1	0	1	0	1	1	1	0	1	0		1			50.6	240.952		146	150
BGE-26	78	1	1	1	0	0	1	0	0	0	0	0	0	1	0	0	0	0	0	0	0	0		0	1	0	16	0											1	1		1	90	84	132.3	132	98	283	283
BGE-27	55	0	1	0	0	0	0	0	0	0	0	0	0	0	0	0	0	0	0	0	0	0		0	1	0	4	0											0			1	125	76	79.2	377.143	96	23	23
BGE-28	75	1	1	1	0	0	0	0	0	1	0	0	0	0	0	0	0	0	0	0	0	0		0	1	0	10	0											0			1	135	81	97.3	463.333	94	90	90
BGE-29	87	1	0	1	1	0	0	0	0	0	0	0	0	0	0	0	0	0	0	0	0	0		0	1	1	24	0											0			1	160	66	57.2	272.381	99	69	100
BGE-30	84	1	1	0	0	0	0	0	0	0	0	0	1	0	0	0	0	0	0	0	0	0		0	1	0	16	1	0	1	0	0	1	1	0	2	0	1	0		1	1	91	67			91	225	230
BGE-31	78	1	1	1	0	0	1	0	1	0	1	0	0	0	0	0	0	0	0	0	0	0	Spondiloartrite HLAB27+	0	1	0	24	0											0			1	120	74	65	309.524	87	124	124
BGE-32	85	1	0	1	1	0	1	1	1	0	0	0	0	0	0	0	0	0	0	0	0	0		0	1	0	15	1	0	0	1	0	1	0	1	3	0	1	0		2	1	123	59	80.9	385.238	90	32	50
BGE-33	67	1	0	1	0	1	0	0	0	0	0	0	0	0	0	0	0	0	0	0	0	0		0	1	0	14	0											0			1	141	74	54	257.143	93	121	121
BGE-34	77	1	1	1	1	0	1	0	0	0	0	0	0	0	0	0	0	0	0	0	0	0		0	1	1	16	0											0			1	130	75	34.5	164.286	92	307	310
BGE-35	76	1	0	1	1	0	1	0	0	0	0	0	1	0	0	0	0	0	0	1	0	0		0	1	0	23	0											0			1	140	78	59.2	281.905	94	123	190
BGE-36	64	0	0	0	0	0	0	0	0	0	0	0	0	0	0	0	0	0	0	0	0	0		0	1	1	13	0											0			1	125	72	58	276.19	83	162	390
BGE-37	86	1	0	1	0	0	0	1	0	1	0	0	0	0	0	0	0	0	0	0	0	0		0	1	0	18	0											0			1	151	66	66.7	317.619	92	302	302
BGE-38	88	1	0	1	0	1	1	1	1	1	1	0	0	0	0	0	0	0	0	0	0	0		0	1	0	21	1	0	0	1	0	2	0	1	1	1	0	0		2	1	120	80	69.9	332.857	100	104	130
BGE-39	64	0	1	0	0	0	0	0	0	0	0	0	0	0	0	0	0	0	0	0	0	0		0	1	1	24	1	0	0	0	1	1	0	1	2	0	1	0		0	1	145	85	35.4	168.571	91	395	395
BGE-40	77	1	0	1	1	0	1	1	0	0	0	0	0	0	0	0	0	0	0	0	0	0		0	1	0	14	0											0			1	120	66	59.3	282.381	90	36	36
BGE-41	70	1	0	0	0	0	1	0	0	0	0	1	0	0	0	0	0	0	0	0	0	0		0	1	0	18	0											0			1	125	82	54.3	258.571	89	57	100
BGE-42	80	1	0	1	0	1	0	0	0	0	0	0	0	0	0	0	0	0	0	0	0	0		0	1	0	16	0											0			1	135	80	60.2	286.667	92	160	160
BGE-43	76	1	1	1	1	1	1	0	0	1	0	0	0	0	0	0	0	0	0	0	0	0		0	1	0	12	1	0	1	0	0	1	1	0	2	0	1	0		2	1	145	93	44	209.524	87	148	148
BGE-44	76	1	1	1	0	0	0	0	0	0	0	0	0	0	0	0	0	0	0	0	0	0		0	1	0	14	0											0			1	133	79	69.9	332.857	94	18	20
BGE-45	75	1	1	1	1	0	0	0	0	0	0	0	0	1	0	0	0	0	0	0	0	0		0	1	1	21	0											1	1		1	140	92	64	304.762	91	158	158
BGE-46	56	0	0	0	0	0	0	0	0	0	0	0	0	0	0	0	0	0	0	0	0	0		0	1	1	19	0											0			1	150	108	76.1	362.381	90	25	70
BGE-47	80	1	1	1	0	0	0	0	0	0	0	0	1	0	0	0	0	0	0	0	0	0		0	0	1	24	0											0			1	105	100	61.1	290.952	95	82	120
BM-1	46	0	0	0	0	1	0	0	0	0	0	0	0	0	0	0	0	0	0	0	0	0		0	0	1	8	0											0			1	130	89	77	366.667	94	56	60
BM-2	92	1	0	1	0	0	0	1	0	0	0	0	0	0	0	0	0	0	0	0	0	0		0	1	1	8	0											0			1	145	75			95	3	12.4
BM-3	62	0	0	1	1	0	0	0	0	0	0	0	0	0	0	0	0	0	0	0	0	0		0	1	1	24	0											0			1	110	110	60	285.714	91	104	200
BM-4	59	0	1	0	0	0	0	0	0	0	0	0	0	0	0	0	0	0	0	0	0	0		0	1	1	12	0											0			1	120	91	77	366.667	93	130	130
BM-5	52	0	1	1	1	0	1	0	0	0	0	1	0	0	0	0	0	0	0	0	0	0		0	1	1	16	0											0			1	120	90				56	100
BM-6	58	0	0	1	0	0	0	0	0	0	0	0	0	0	0	0	0	0	0	0	0	0		0	1	1	15	1	0	0	0	1	1	0	1	3	0	1	0		0	1	110	100			90	99	190
BM-7	78	1	0	1	0	0	0	0	0	0	0	0	0	0	0	0	0	0	0	0	0	0		0	1	1	13	1	0	0	1	0	1	0	1	1	1	0	1	1	0	1	130	80	51	242.857	91	39	39
BM-8	79	1	0	1	0	1	0	0	1	0	0	0	1	0	0	0	0	0	0	0	0	0		0	1	1	16	0											0			1	160	89	45	214.286	66	16	25
BM-9	72	1	0	1	0	0	0	0	0	0	0	0	0	0	0	0	0	0	0	0	0	0		0	1	1	16	0											0			1	125	88	57	271.429	91	179	18.39
BM-10	23	0	1	0	0	0	0	0	0	0	0	0	0	0	0	0	0	0	0	0	0	0		0	1	0	3	0											0			1	120	110	86	409.524	96	5	7.56
BM-11	75	1	1	1	0	0	0	0	0	0	0	0	0	0	0	0	0	0	0	0	0	0		0	1	1	0	1	0	0	1	0	2	0	1	0	1	0	0		1	1	110	110	58	276.19	92	23	30
BM-12	54	0	0	0	0	0	0	0	0	0	0	1	0	0	0	0	0	0	0	0	0	0		0	1	1	16	1	0	0	0	1	1	0	1	2	0	1	0		1	1	130	120	79	376.19	97	136	150
BM-13	38	0	0	0	0	0	0	0	0	0	0	0	0	0	0	0	0	0	0	0	0	0		0	0	1	2	0											0			1	100	67	82	390.476	98	10	10
BM-14	77	1	0	1	0	0	0	0	0	1	0	0	0	0	0	0	0	0	0	0	0	0		0	1	1	18	0											0			1	120	80	52	247.619	98	1	15.3
BM-15	49	0	1	0	0	1	0	0	0	0	0	0	0	0	0	0	0	0	0	0	0	0		0	0	1	3	0											0			1	130	76	84	400	99	1.48	4.13
BM-16	58	0	0	0	0	0	1	0	0	0	1	1	0	0	0	0	0	0	0	0	0	0		0	1	1	7	0											0			1	140	105	80	380.952	97	26.9	26.9
BM-17	63	0	0	1	1	0	0	0	0	0	1	0	0	0	0	0	0	0	0	0	0	0		0	1	1	13	0											0			1	113	70	54	257.143	87	110	110
BM-18	39	0	1	1	0	0	0	0	0	0	0	0	0	0	0	0	0	0	0	0	0	0		0	0	1	11	0											0			1	150	118	64	304.762	98	5	5
BM-19	44	0	1	0	0	0	0	0	0	0	0	0	0	0	0	0	0	0	0	0	0	0		0	1	0	16	0											0			1	110	90	80	380.952	99	17.8	38.4
BM-20	41	0	1	0	0	0	0	0	0	0	0	0	0	0	0	0	0	0	0	0	0	0		0	1	0	2	0											0			1	170	94			100	20	20
BM-21	77	1	1	0	0	0	1	0	0	1	0	0	0	0	0	0	0	0	0	0	0	0		0	1	1	16	1	1	0	0	0	2	1	0	2	0	1	0		0	1	130	88	62	295.238	96	150	154
BM-22	90	1	0	1	0	0	0	0	0	1	0	0	1	0	0	0	0	0	0	0	0	0		0	1	0	4	0											1	0		1	100	45			96	40	40
BM-23	76	1	1	1	0	0	0	0	0	0	0	0	0	0	0	0	0	0	0	1	0	0		0	1	0	3	0											1	1		1	150	140			100	23.4	32
BM-24	60	0	1	1	0	0	0	0	0	0	0	0	0	1	0	0	0	0	0	0	0	0		0	1	1	20	0											0			1	110	130	72	342.857	97	21.3	36
BM-25	44	0	0	1	0	0	0	0	0	0	0	0	0	0	0	0	0	0	0	0	0	0		0	0	1	3	1	0	0	1	0	1	0	1	0	1	0	1	0	1	1	120	130			90	5	20
BM-26	62	0	0	1	1	0	0	0	0	0	0	0	0	0	0	0	0	0	0	1	0	0		0	1	1	18	1	0	0	1	0	1	0	1	3	0	1	0		1	1	130	89	62	295.238	93	10.3	10.3
BM-27	58	0	1	1	0	0	0	0	0	0	0	0	0	0	0	0	0	0	0	0	0	0		0	0	1	1	0											0			1	130	111	92	438.095	98	5	5
BM-28	73	1	0	1	1	0	1	0	0	0	0	0	0	0	0	0	0	0	0	0	0	0		0	1	0	4	0											0			1	100	90	74	352.381	95	40	120
BM-29	79	1	1	1	0	0	0	0	1	0	0	0	0	0	0	0	0	0	0	0	0	0		0	1	1	5	0											0			1	120	110	77	366.667	93	40.6	40.6
BM-30	52	0	0	1	1	0	0	0	0	0	0	0	0	0	0	0	0	0	0	0	0	0		0	1	0	9	0											0			1	160	140			91	35.8	35.8
FE-1	83	1	1	1	1	0	1	1	1	1	0	1	0	0	0	0	0	0	0	0	0	0		0	1	0	5	0											0			1	150	78			94	70	150
FE-2	83	1	1	1	1	1	0	0	0	1	1	0	0	1	0	0	1	0	0	0	0	1	Artrite reumatoide	0	0	1	2	1	0	0	1	0	1	0	1	0	1	0	1	1	4	1	80	112	53	252.381	91	20	90
FE-3	65	0	0	1	1	0	0	0	0	0	0	0	0	0	0	0	0	0	0	0	0	0		0	0	1	22	0											0			1	120	82			85	110	210
FE-4	50	0	0	1	0	0	0	0	1	0	0	0	0	0	0	0	0	0	0	0	0	0		0	1	0	24	0											0			1	110	80			92	5	25.66
FE-5	81	1	1	1	1	1	1	0	1	1	1	0	1	0	0	0	0	0	0	1	0	0		0	0	1	18	0											0			1	140	96	50	238.095	96	160	160
FE-6	30	0	1	0	0	0	0	0	0	0	0	0	0	0	0	0	0	0	0	0	1	0		0	0	1	0	0											0			1	105	100	97	461.905	100	5	5
FE-7	79	1	1	1	0	0	0	0	0	0	0	0	0	0	0	0	0	0	0	0	0	0		0	1	0	9	0											0			1	100	96	70	333.333	95	40	80
FE-8	85	1	1	1	0	0	0	0	0	0	0	0	0	0	0	0	0	0	0	1	0	0		0	0	1	15	0											0			1	80	54	29	138.095	88	150	230
FE-9	50	0	0	0	0	0	0	0	0	0	0	0	0	0	0	0	0	0	0	0	0	0		0	0	1	24	0											0			1	135	78			69	200	300
FE-10	85	1	0	1	0	1	0	1	0	0	0	0	0	0	0	0	0	0	0	0	0	1	Neuropatia demielinizzante	0	1	0	14	1	0	0	0	1	2	0	1	1	1	0	0		2	1	150	60			94	140	280
FE-11	75	1	1	1	0	1	1	1	0	1	0	0	0	0	0	0	1	0	0	0	0	0		0	1	1	20	0											0			1	135					130	260
FE-12	82	1	1	1	0	0	0	0	0	0	0	0	1	0	0	0	0	0	0	0	0	0		0	1	0	7	0											0			1	160	60	66	314.286	91	60	60
FE-13	56	0	0	0	0	0	0	0	0	1	0	0	0	0	0	0	0	0	0	0	0	0		0	0	1	2	0											0			1	130	74	44	209.524	93	20	20.01
FE-14	34	0	0	1	0	0	0	0	1	0	0	0	0	0	0	0	1	0	0	0	0	0		0	1	0	10	0											0			1	180	89				70	70
FE-15	56	0	1	0	0	0	1	0	0	0	0	0	0	0	0	0	0	0	0	0	0	0		0	0	1	1	0											0			1	110	105				10	20
FE-16	83	1	1	0	0	0	0	0	1	0	0	0	0	0	0	0	0	0	0	0	0	1	Polimialgia reumatica	0	1	1	14	1	0	0	0	1	1	0	1	1	1	0	0		1	1	140	76	46	219.048	90	20	160
FE-17	55	0	0	0	0	0	0	0	0	0	0	0	0	0	0	0	0	0	0	0	0	0		0	0	1	20	0											0			1	160	110			89	170	230
FE-18	57	0	0	0	0	0	0	0	0	0	0	0	0	0	0	0	0	0	0	0	0	0		0	0	1	19	0											0			1	140	96	63	300	78	140	310
FE-19	50	0	0	0	0	0	0	0	0	0	0	0	0	0	0	0	0	0	0	0	0	0		0	0	1	22	0											0			1	135	89			69	200	300
FE-20	69	1	0	1	0	0	1	0	0	0	0	1	0	0	0	0	0	0	0	0	0	0		0	0	1	14	1	0	1	0	0	1	1	0	2	0	1	0		0	1	130	92	67	319.048	92	50	260
FE-21	71	1	0	0	0	1	0	0	0	0	0	0	0	0	0	0	0	0	0	1	0	0		0	0	1	18	0											1	1		1	140	80	78	371.429	88	50	50
FE-22	59	0	0	1	1	1	1	0	1	0	1	1	0	0	0	0	0	0	0	0	0	0		0	1	1	21	1	0	0	0	1	1	0	1	2	0	1	0		2	1	160	101	30	142.857	82	46.53	46.53
FE-23	74	1	0	1	1	0	0	0	0	0	0	0	0	0	0	0	0	0	0	0	0	0		0	0	1	13	0											0			1	130	91	61	290.476	91	110	310
FE-24	76	1	1	1	0	1	1	0	0	0	0	0	1	0	1	0	1	0	0	0	0	0		0	0	1	19	0											0			1	110	82			83	50	140
POC-1	59	0	0	0	0	0	0	0	0	0	0	0	0	0	1	0	0	0	0	0	0	0		1	0	1	19	1	1	0	0	0	2	1	0	3	0	1	1	0	0	1	120	72	61	290	99	20	241
POC-2	79	1	1	1	1	0	1	1	1	0	0	0	0	0	0	0	0	0	0	0	0	0		0	0	1	9	0											0			1	140	100	62	295.238	91	106	106
POC-3	72	1	0	1	0	0	0	0	0	0	0	0	0	0	0	0	0	0	0	0	0	0		0	0	1	7	1	0	0	0	1	2	0	1	3	0	1	1	0	0	1	100	74	62	295.238	91	61	209
POC-4	83	1	1	1	0	0	0	0	0	1	0	0	0	0	0	0	0	0	0	0	0	0		0	1	1	6	0											0			1	130	89	52	247.619	88	46	159
POC-5	68	1	0	1	0	0	0	0	0	1	0	0	0	0	0	0	0	0	0	0	0	0		0	0	1	15	0											0			1	145	88	46	219	86	99	186
POC-6	67	1	1	0	0	0	0	0	0	0	0	0	0	0	0	0	0	0	0	0	0	0		0	0	1	4	0											0			1	160	90	65	309	93	104	104
POC-7	48	0	0	1	0	0	0	0	0	0	0	0	0	0	0	0	0	0	0	0	0	0		0	0	1	11	0											0			1	120	105	65	309	94	197	369
POC-8	80	1	1	1	0	0	0	0	0	1	0	0	0	0	0	0	0	0	0	0	0	0		0	0	1	11	0											0			1	130	86	53	251	90	135.99	237
POC-9	52	0	0	1	0	0	0	0	0	0	0	0	0	0	0	0	0	0	0	0	0	0		0	0	1	10	1	0	1	0	0	2	1	0	2	0	1	1	0	0	1	110	85	83	395.238	94	179	250
POC-10	61	0	0	1	0	0	0	0	0	0	0	0	0	1	0	0	0	0	1	1	0	0		0	0	1	3	1	0	1	0	0	2	1	0	2	0	1	1	1	2	1	110	110	66	314.286	94	237.55	258
POC-11	72	1	0	1	0	0	0	0	1	0	0	0	0	0	0	0	0	0	0	0	0	0		0	1	0	3	0											0			1	140	110	60	285.714	88	17.6	29
POC-12	71	1	1	1	0	1	0	0	0	1	1	0	0	0	0	0	0	0	0	0	0	0		0	1	1	4	0											0			1	140	68	82	390.476	95	1.5	33
POC-13	58	0	1	1	0	1	0	0	0	0	0	0	0	0	0	0	0	0	0	0	0	1	Artrite reumatoide	0	1	0	13	0											0			1	135	104	71	338.095	95	27	560
POC-14	88	1	1	0	0	0	1	0	0	0	0	0	0	0	0	0	0	0	0	0	0	0		0	0	1	4	0											0			0	120	78	57	271.429	88	86
POC-15	36	0	1	0	0	0	0	0	0	1	0	0	0	0	0	0	0	0	1	0	0	0		0	1	0	13	1	0	0	0	1	1	0	1	0	1	0	0		1	0	125	100	62	295	91	54	387
POC-16	52	0	0	0	0	1	0	0	0	0	0	0	0	0	0	0	0	0	0	0	0	0		0	0	1	4	1	0	0	0	1	1	0	1	3	0	1	1	0	1	1	110	137	99	471	98	176	239
POC-17	71	1	0	1	1	0	1	0	0	1	0	0	0	0	0	0	0	0	0	0	0	0		0	0	1	5	1	0	1	0	0	1	1	0	2	0	1	1	0	0	1	120	86	80	380	96	105
POC-18	35	0	0	0	0	0	0	0	0	0	0	0	0	0	0	0	0	0	0	0	0	0		0	0	1	1	1	0	0	0	1	1	0	1	0	1	0	1	0	1	0	120	122	87	414	98	11.55
POC-19	72	1	1	1	1	0	0	0	0	0	0	0	0	0	0	0	0	0	0	0	0	0		0	0	1	3	0											0			1	140	99	71	338.095	89	25	30
POC-20	83	1	1	0	0	0	1	0	1	0	0	0	0	0	0	0	0	0	0	0	0	0		0	1	1	17	0											0			1	120	85	42	200	85	302
POC-21	81	1	0	1	0	0	0	0	0	0	0	0	1	0	0	0	0	0	0	0	0	0		0	1	0	17	0											0			1	130	80	43	204	82	97.27	97
POC-22	83	1	1	1	0	0	0	0	0	0	0	0	0	0	0	0	0	0	0	0	0	0		0	1	1	4	0											0			1	140	98	79	376.19	90	188
POC-23	83	1	0	1	0	0	1	1	0	1	0	0	0	0	0	0	0	0	0	0	0	0		0	0	1	11	0											0			1	130	88	46	219.048	84	238	238
POC-24	76	1	0	1	0	0	1	0	1	0	0	0	0	0	0	0	0	0	0	0	0	0		0	0	1	24	0											0			1	110	94	47	223.81	87	188	328
POC-25	63	0	0	1	1	0	0	0	0	0	0	0	0	0	0	0	0	0	0	0	0	0		0	0	1	7	0											0			1	120	61	118	118	98	177	177
POC-26	71	1	0	0	0	0	0	0	0	0	0	0	0	0	0	0	0	0	0	0	0	0		0	1	1	18	0											0			1	115	77	47	223	86	312	312
POC-27	80	1	0	1	0	0	0	0	0	0	0	0	0	0	0	0	0	0	1	0	0	0		0	0	1	8	1	0	0	0	1	1	0	1	3	0	1	1	0	0	1	120	86	36	171	74	195	195
POC-28	67	1	0	1	1	0	0	0	0	0	0	0	0	0	0	0	0	0	0	0	0	0		0	1	1	0	0											0			1	140	62	80	380.952	100	34
POC-29	82	1	1	1	0	0	1	1	0	0	0	0	0	0	0	0	0	0	0	0		0		0	1	0	9	0											0			1	150	77	82	390.476	96	161	161
POC-30	62	0	1	0	0	0	0	0	0	0	0	0	0	0	0	0	0	0	0	0		0		0	0	1	2	0											0			1	115	94	63	300	94	26.6
POC-31	57	0	1	0	0	0	0	0	0	0	0	0	0	0	0	0	0	0	0	0	0	0		1	0	0	9	1	0	0	0	1	2	0	1	3	0	1	1	0	0	1	130	95	71	338.095	95	91	136
POC-32	73	1	0	1	0	0	1	1	0	0	0	0	1	0	0	0	0	0	0	0	0	0		0	0	1	22	0											0			1	140	71	55	261	89	93	118
POC-33	94	1	1	0	0	0	0	0	1	1	0	0	0	0	0	0	0	0	0	0	0	0		0	1	1	13	0											0			1	130	81	50	261	87	18
POC-34	54	0	0	1	0	0	0	0	1	0	1	0	0	0	0	0	0	0	0	0	0	0		0	0	1	13	1	1	0	0	0	2	1	0	2	0	1	0		1	1	120	90	97	461.905	98	19	269
POC-35	63	0	1	1	0	0	0	0	0	0	0	0	0	0	0	0	0	0	0	0	0	0		0	1	1	5	1	0	0	1	0	1	0	1	2	0	1	1	0	0	1	120	102	59	280	92	65.5	66
POC-36	75	1	0	1	0	0	0	0	0	0	0	0	0	0	0	0	0	0	0	0	0	0		0	1	0	14	0											0			1	120	100	78	371	97	44	299
POC-37	83	1	0	1	0	0	1	0	0	1	0	0	0	0	0	0	0	0	0	0	0	0		0	0	1	15	0											0			1	120	78	56	266	91	95	237
POC-38	68	1	0	1	0	0	0	0	0	0	0	0	0	1	0	0	0	0	0	0	0	0		1	1	1	17	1	0	1	0	0	2	1	0	3	0	1	1	1	1	1	90	135	63	63	93	272	272
POC-39	71	1	0	1	0	0	0	0	0	0	0	0	0	0	0	0	0	0	0	1	0	0		0	0	1	24	0											0			1	130	103	59	280	93	69	95
POC-40	62	0	0	0	0	0	0	0	0	0	0	0	0	0	0	0	0	0	0	0	0	0		0	0	1	12	0											0			1	120	87	65	309.524	91	28.6	97
POC-41	57	0	0	1	0	0	0	0	0	1	0	0	0	0	0	0	0	0	0	0	0	0		0	1	0	10	1	0	0	1	0	1	0	1	2	0	1	1	0	1	1	110	120	51	242.857	90	41	41
POC-42	57	0	0	1	0	0	0	0	0	0	0	0	0	0	0	0	0	0	0	0	0	0		0	1	1	13	0											0			1	130	110	66	314.286	94	63
POC-43	72	1	1	1	0	0	1	1	1	1	0	0	0	0	0	0	0	0	0	0	0	0		0	1	0	4	1	0	1	0	0	1	1	0	2	0	1	1	0	2	1	110	95	52	247.619	89	188	124
POC-44	64	0	0	0	0	0	0	0	0	0	0	0	0	0	0	0	0	0	0	0	0	0		0	0	1	24	1	0	0	0	1	1	0	1	3	0	1	0		2	1	135	120	40	190	80	350.19	350
POC-45	67	1	0	0	0	0	0	0	0	0	0	0	0	0	0	0	0	0	0	0	0	0		0	1	0	13	1	0	1	0	0	2	1	0	2	0	1	1	0	1	1	120	81	46.7	247	86	20.79	60
POC-46	69	1	1	0	0	0	0	0	0	0	0	0	0	0	0	0	0	0	0	0	0	0		0	1	1	20	0											0			1	160	101	36	171	65	292	292
POC-47	51	0	0	0	0	0	0	0	0	0	0	0	0	1	0	0	0	0	0	0	0	0		0	1	1	8	1	0	0	1	0	2	0	1	1	1	0	0	1		0						41	41
POC-48	61	0	0	0	0	0	0	0	0	0	0	0	0	0	0	0	0	0	0	0	0	0		1	0	0	11	1	0	0	1	0	1	0	1	3	0	1	1	0		1						3.01	223
POC-49	61	0	0	1	0	0	0	0	0	0	0	0	0	0	0	0	0	0	0	0	0	0		1	0	1	11	0											0			1							138
POC-50	50	0	0	0	0	0	0	0	0	0	0	0	0	0	0	0	0	0	0	0	0	0		0	1	1	5	1	0	0	0	1	1	0	1	2	0	1	1	0	1	1	140	110	60	285	93	68	243
POC-51	58	0	0	0	0	0	0	0	0	0	0	0	0	0	0	0	0	0	0	0	0	0		0	0	1	12	0											0			1							55
POC-52	80	1	1	1	0	0	1	0	0	0	0	0	0	0	0	0	0	0	0	0	0	0		1	1	0	20	1	0	0	1	0	2	0	1	3	0	1	0		1	1	130	70	31	147.619	62	232	462
POC-53	66	1	0	1	0	0	0	0	0	0	0	0	0	0	0	0	0	0	0	0	0	0		0	0	1	1	1	0	0	1	0	2	0	1	1	1	0	1	1	0	0	160	63	68	323.81	94	45
POC-54	67	1	0	0	1	0	0	0	0	0	1	0	0	0	0	0	0	0	0	0	0	0		1	1	1	12	1	0	0	1	0	1	0	1	2	0	1	1	0	1	1	110	115	62	295.238	91	276	276
POC-55	77	1	0	1	1	0	0	0	0	0	0	0	0	0	0	0	0	0	0	1	0	0		0	1	1	12	0											0			1	120	70	49	233	88	26.11	194
POC-56	48	0	0	0	0	0	0	0	0	0	0	0	0	0	0	0	0	0	0	0	0	0		0	0	1	13	0											0			1	130	74	85	404.762	96	14	61
POC-57	73	1	0	0	0	0	0	0	0	0	0	0	0	0	0	0	0	0	0	1	0	0		0	1	1	9	1	0	0	0	1	2	0	1	1	1	0	1	0	1	1	130	68	84.4	303	96	178.18	178
POC-58	89	1	0	1	0	0	0	0	0	0	0	0	0	0	0	0	0	0	0	0	0	0		0	1	0	9	1	0	0	1	0	2	0	1	2	0	1	1	0	2	1	120	91	41	195	81	140	140
POC-59	74	1	0	1	0	0	1	1	0	0	0	0	1	0	0	0	0	0	0	0	0	0		0	0	1	11	0											0			1	120	65	57	271	90	88	275
POC-60	81	1	1	1	0	0	1	1	1	1	0	0	0	0	0	0	0	0	0	0	0	0		0	1	1	0	0											0			1	90	110	75	357.143	90	4	4
POC-61	80	1	1	0	0	0	0	0	0	0	0	0	0	0	0	0	0	0	0	0	0	0		0	1	1	23	0											0			1	110	85	56	266	89	45	257
POC-62	66	1	1	1	0	0	0	0	0	0	0	0	0	0	0	0	0	0	0	0	0	0		0	0	1	6	0											0			1	140	107	25	119.048	74	25	221
POC-63	76	1	0	0	0	0	0	0	0	0	0	0	0	0	0	0	0	0	0	0	0	0		1	1	0	20	1	1	0	0	0	2	1	0	0	1	0	0			1							386
POC-64	49	0	1	0	0	0	0	0	0	0	0	0	0	0	0	0	0	0	0	0	0	0		0	1	0	2	1	0	0	1	0	1	0	1	0	1	0	0		1	1	130	134	90	428.571	97	1	2
POC-65	75	1	0	0	0	0	1	0	0	0	0	0	0	0	0	0	0	0	0	0	0	0		0	1	0	7	1	0	0	1	0	1	0	1	2	0	1	0			1						97.31	97
POC-66	67	1	1	0	0	0	0	0	0	0	0	0	0	0	0	0	0	0	0	0	0	0		1	1	0	7	0											0			1	130	98	61	290	93	72	136
POC-67	70	1	0	1	0	0	0	0	0	0	0	0	0	0	0	0	0	0	0	1	0	0		0	1	0	5	0											0			1	140	65	78	342	95	78.46	133
POC-68	76	1	0	1	1	1	1	1	0	0	0	0	0	0	0	0	0	0	0	0	0	0		0	1	1	13	1	0	0	1	0	1	0	1	3	0	1	1	0	2	1	140	100	45	214	88	105	131
POC-69	59	0	0	0	0	0	0	0	0	0	0	0	0	0	0	0	0	0	0	0	0	0		0	1	0	4	0											0			1	115	115	50	238.095	90	119	202
POC-70	57	0	0	0	0	0	0	0	0	0	0	0	0	0	0	0	0	0	0	0	0	0		1	0	1	14	1	0	0	1	0	2	0	1	1	1	0	1	0		1						0	94
POC-71	46	0	0	0	0	0	0	0	0	0	0	0	0	0	0	0	0	0	0	0	0	0		0	0	1	17	1	0	0	1	0	2	0	1	3	0	1	1	0	0	1	110	78	86	102	98	4.3	109
POC-72	74	1	0	0	0	0	0	0	0	0	0	0	0	0	0	0	0	0	0	0	0	0		0	0	1	22	1	0	0	0	1	2	0	1	3	1	0	0		1	1	110	90	43	215	87	57	315
POC-73	81	1	0	0	0	0	0	0	0	0	0	0	0	0	0	0	0	0	0	0	0	0		0	0	1	14	1	0	0	1	0	1	0	1	0	1	0	1	0		1						18	56
POC-74	42	0	0	0	0	0	0	0	0	0	0	0	0	0	0	0	0	0	0	0	0	0		0	0	1	9	1	0	0	1	0	2	0	1	2	0	1	1	0	0	1	110	140	59.7	295	93	68.17	196
POC-75	72	1	0	1	0	0	1	0	0	1	0	0	1	0	0	0	0	0	0	0	0	0		0	0	1	2	0											0			1	105	90	80	380	96	14
POC-76	86	1	0	1	0	0	1	1	0	0	1	0	0	0	0	0	0	0	0	0	0	0		0	1	1	15	0											0			1	140	75	52	247.619	89	102	102
POC-77	52	0	1	1	0	0	0	0	0	0	0	0	0	0	0	0	0	0	0	0	0	0		0	1	0	10	0											0			1	130	98	37	176	65	5.23	38
POC-78	54	0	0	1	1	0	0	0	0	0	0	0	0	0	0	0	0	0	0	0	0	0		0	0	1	1	1	0	0	1	0	2	0	1	1	1	0	0			0						184	247
POC-79	55	0	0	0	0	0	0	0	0	0	0	0	0	0	0	0	0	0	0	0	0	0		0	0	1	15	1	0	0	1	0	2	0	1	2	0	1	1	0	0	1	140	70	56	266	91	296	296
POC-80	81	1	0	1	1	0	1	0	0	0	0	0	1	0	0	0	0	0	0	0	0	0		0	0	1	17	0											0			1	100	82	50	238.095	85	115	115
POC-81	57	0	0	1	0	0	0	0	0	0	0	0	0	0	0	0	0	0	1	0	0	0		0	1	0	13	0											0			1	120	115	60	285	92	137	143
POC-82	87	1	1	1	1	0	0	0	0	0	0	0	0	0	0	0	0	0	0	0	0	0		0	0	1	2	0											0			1	100	110	87	414	97	19	38
POC-83	60	0	1	0	0	1	0	0	0	0	0	0	0	0	0	0	0	0	0	0	0	0		1	0	1	0	0											0			0	120	84	77	366.667	95	9	9
POC-84	88	1	1	1	0	0	1	1	0	1	1	1	0	0	0	0	0	0	0	0	0	0		0	0	1	2	0											0			1	150	81	45	214	81	6.9	35
POC-85	52	0	0	0	0	0	0	0	0	0	0	0	0	0	0	0	0	0	0	0	0	0		0	0	1	18	0											0			1	130	125	55	261.905	85	430	430
POC-86	84	1	0	0	0	0	0	0	0	0	0	0	0	0	0	0	0	0	0	0	0	0		0	0	1	16	0											0			1	110	107	47	223.81	79	164	240
POC-87	64	0	0	1	1	0	0	0	0	0	0	0	0	0	0	0	0	0	0	0	0	0		0	0	1	23	0											0			1	140	88	52	247	89	232	232
POC-88	65	1	1	0	0	1	0	0	0	0	0	0	0	0	0	0	0	0	0	0	0	0		0	0	1	18	0											0			1	120	120	45	214	83	265	265
POC-89	51	0	1	0	0	0	0	0	0	0	0	0	0	0	0	0	0	0	0	0	0	0		1	0	1	3	0											0			0	140	100	101	480	99	2.71	5
POC-90	57	0	1	1	0	0	0	0	0	0	0	0	0	0	0	0	0	0	0	0	0	0		0	0	0	6	1	0	0	0	1	2	0	1	2	0	1	0			1						77.4	85
POC-91	57	0	0	0	0	1	0	0	0	0	0	1	0	0	0	0	0	0	0	0	0	0		0	1	1	17	0											0			1	140	100	38	180	73	70	354
POC-92	77	1	0	1	0	0	1	1	0	0	0	0	0	0	0	0	0	0	0	0	0	0		0	0	1	24	0											0			1	150	105	59	242	85	85	111
POC-93	59	0	1	0	0	0	0	0	0	0	0	0	0	0	0	0	0	0	0	0	0	0		0	1	0	7	0											0			1	120	78	87	414	96	16	94
POC-94	81	1	0	1	1	0	0	0	0	0	0	0	0	0	0	0	0	0	0	0	0	0		0	0	1	15	1	0	0	1	0	2	0	1	2	0	1	1	0	1	1	115	66	63	300	93	171	171
POC-95	25	0	0	0	0	0	0	0	0	0	0	0	0	0	0	0	0	0	0	0	0	0		0	0	1	11	1	0	1	0	0	2	1	0	2	0	1	0		0	1	100	105	83	395.238	97	93	238
POC-96	63	0	1	1	0	0	0	0	0	0	0	0	0	0	0	0	0	0	0	0	0	0		0	1	0	18	1	0	0	0	1	2	0	1	2	0	1	1	0	1	1	110	85	47	223	87	249.45	249
POC-97	62	0	0	1	0	0	0	0	0	0	0	0	1	0	0	0	0	0	0	0	0	0		0	0	1	7	0											0			1	130	70	87	414.286	96	50	50
POC-98	73	1	1	0	0	0	0	0	0	0	0	0	0	0	0	0	0	0	0	0	0	0		0	1	1	14	1	1	0	0	0	2	1	0	2	0	1	1	0	0	1	105	100	78	371	96	180	180
POC-99	30	0	0	0	0	0	0	0	0	0	0	1	0	0	0	0	0	0	0	0	0	0		0	1	0	1	1	0	0	1	0	1	0	1	0	1	0	1	0		1						162	162
POC-100	72	1	0	0	0	0	0	0	0	0	0	0	0	0	0	0	0	0	0	0	0	0		0	1	0	20	1	0	1	0	0	2	1	0	3	0	1	0		1	1	110	100	42	200	84	169.68	299
POC-101	50	0	0	1	0	0	0	0	0	0	0	0	0	0	0	0	0	0	0	0	0	0		0	1	1	12	1	0	0	0	1	2	0	1	2	0	1	0		1	1	110	110	74.3	149	94	91.27	118
POC-102	57	0	1	1	0	0	0	0	0	0	0	0	0	0	0	0	0	0	0	0	0	0		0	0	1	14	0											0			1	135	114	77	366.667	92	134	134
POC-103	59	0	0	1	0	0	1	0	0	0	0	0	0	0	0	0	0	0	0	0	0	1	Polimialgia reumatica	0	1	1	24	0											0			1	120	94	65	309	92	74	196
POC-104	55	0	0	1	0	0	0	0	0	0	0	1	1	0	0	0	0	0	0	0	0	0		0	1	0	4	1	0	0	0	1	2	0	1	1	1	0	1	0	1	0	140	110	73.3	347	95	23.96	57
POC-105	33	0	0	0	0	0	0	0	0	0	0	0	0	0	0	0	0	0	0	0	0	0		0	0	1	8	1	0	0	1	0	2	0	1	2	0	1	0		2	1	96	115	40	190.476	75	198	198
POC-106	83	1	0	0	0	1	0	0	0	0	1	0	0	0	0	0	0	0	0	0	0	0		0	1	1	5	0											0			1	130	87	58	276	90	178.56	294
POC-107	81	1	1	1	0	0	1	1	1	0	0	0	1	0	0	0	0	0	0	0	0	0		0	1	0	13	1	1	0	0	0	2	1	0	3	0	1	0		4	1	90	110	37	37	61	136.43
POC-108	48	0	0	0	0	0	1	1	0	0	0	0	0	0	0	0	0	0	0	0	0	1	Artrite reumatoide	0	0	1	9	0											0			1	90	110	70	333.333	89	23	23
POC-109	82	1	1	1	0	0	0	0	1	0	0	0	0	0	0	0	0	0	0	0	0	0		0	1	1	4	0											0			1	100	100	37	176	69	51	51
POC-110	70	1	0	0	0	0	0	0	0	1	0	0	0	0	0	0	0	0	0	0	0	0		0	1	0	2	0											0			0	120	98	65	309	92	45
POC-111	74	1	0	1	0	0	1	1	0	1	0	0	0	0	0	0	0	0	1	0	0	0		1	1	0	8	0											0			1	125	71	62	295	92	142	142
POC-112	58	0	1	0	0	0	0	0	0	0	0	0	0	0	0	0	0	0	0	0	0	0		0	1	0	5	1	0	1	0	0	2	1	0	2	0	1	1	0	0	1	100	105	93	440	97	32.74
POC-113	79	1	0	0	0	0	0	0	0	0	0	0	0	0	0	0	0	0	0	0	0	0		0	1	0	14	0											0			1	130	70	62	295	94	119.87	187
POC-114	74	1	0	0	0	0	0	0	0	0	0	0	0	0	0	0	0	0	0	0	0	0		0	1	0	14	0											0			1	120	97	57	271	92	233
POC-115	70	1	1	0	0	0	0	0	0	0	0	0	0	0	0	0	0	0	0	1	0	0		1	1	0	12	0											0			1	110	80	62	295	93	34	84
POC-116	59	0	0	0	0	0	0	0	0	0	0	0	1	0	0	0	0	0	0	0	0	0		0	0	1	15	0											0			1	120	94	75	357.143	97	68	244
POC-117	34	0	1	0	0	0	0	0	0	0	0	0	0	0	0	0	0	0	0	0	0	0		0	0	1	2	0											0			1	125	125	100	476.19	99	1
POC-118	83	1	1	0	1	1	0	0	0	0	1	1	1	0	0	0	0	0	0	0	0	0		0	0	1	13	1	0	0	0	1	1	0	1	3	0	1	0			1						321
POC-119	87	1	0	1	1	0	1	0	1	0	0	1	0	0	0	0	0	0	0	0	0	1	Polimialgia reumatica	0	0	1	3	0											0			1							38
POC-120	55	0	0	0	0	0	0	0	0	0	0	0	0	0	0	0	0	0	0	0	0	0		1	1	0	4	1	0	0	1	0	2	0	1	0	1	0	0		1	1	120	86	53	252.381	89	105	172
POC-121	86	1	1	1	0	0	0	0	1	0	0	0	0	0	0	0	0	0	0	0	0	0		1	1	0	8	1	0	0	1	0	2	1	0	1	1	0	0			1						12.65	13
POC-122	81	1	1	1	0	0	0	0	0	0	0	0	0	0	0	0	0	0	0	0	0	0		0	1	0	10	1	0	0	0	1	1	0	1	2	0	1	1	0	2	1	140	106	43	204	86	177.74	178
POC-123	64	0	0	0	0	0	0	0	0	0	0	0	0	0	0	0	0	0	0	0	0	0		0	1	0	12	1	0	0	1	0	2	0	1	2	0	1	1	0	1	1	95	80	64	304	92	248.11	248
POC-124	57	0	0	0	0	0	0	0	0	0	0	0	1	0	0	0	0	0	0	0	0	0		0	0	1	8	0											0			1	120	92	65	309.524	93	58	69
POC-125	42	0	0	1	1	0	0	0	0	0	0	0	0	0	0	0	0	0	0	0	0	0		0	1	1	5	0											0			1	140	96	60	285.714	92	128
POC-126	71	1	1	0	0	0	0	0	0	0	0	0	0	1	0	0	0	0	0	0	0	0		0	1	1	5	1	0	0	1	0	2	0	1	1	1	0	1	1		1						81.4
POC-127	52	0	0	0	0	1	0	0	0	0	0	0	0	0	0	0	0	0	0	0	0	0		0	1	0	19	0											0			1	110	95	67	319	95	4.55	60
POC-128	84	1	0	0	0	0	0	0	0	0	0	1	0	0	0	0	0	0	0	0	0	0		0	0	1	9	0											0			1	145	100	50	238.095	94	177	177
POC-129	63	0	0	1	0	0	0	0	0	0	0	0	0	0	0	0	0	0	0	0	0	0		0	0	1	2	1	0	0	0	1	2	0	1	2	0	1	0		0	1	130	70	75	357.143	95	2	4
POC-130	64	0	0	1	1	0	0	1	1	0	0	0	0	0	0	0	0	0	0	0	0	0		0	0	1	17	0											0			1	110	85	20	95.2381	74	213	396
POC-131	25	0	1	0	0	0	0	0	0	0	0	0	0	0	0	0	0	0	0	0	0	0		0	0	1	2	1	0	0	1	0	2	0	1	0	1	0	0		1	1	120	110	98	466.667	98	5	5
POC-132	63	0	0	0	0	0	0	0	0	0	0	0	0	0	0	0	0	0	0	0	0	0		0	1	1	17	0											0			1	120	90	72	342.857	95	52	373
POC-133	47	0	0	0	0	0	0	0	0	0	0	0	0	0	0	0	0	0	0	0	0	0		0	0	1	20	1	0	0	1	0	2	0	1	0	1	0	1	0	1	1	120	90	54	257.143	85	255	255
POC-134	59	0	0	0	0	0	0	0	0	0	0	0	0	0	0	0	0	0	0	0	0	0		0	0	1	24	0											0			1							518
POC-135	79	1	0	1	1	0	0	1	0	1	0	1	0	0	0	0	0	0	0	0	0	0		0	0	1	14	0											0			1	110	79	41	185	75	110	134
POC-136	89	1	0	1	0	0	0	0	0	0	0	1	0	1	0	0	0	0	0	0	0	0		0	1	0	14	1	0	0	1	0	2	0	1	1	1	0	1	1		1						296	296
POC-137	64	0	0	1	0	0	0	0	0	0	0	0	0	0	0	0	0	0	0	0	0	0		0	1	0	15	1	0	0	0	1	1	0	1	3	0	1	1	0	0	1	100	91	87	435	96	24.49	64
OSR - 1	43	0	1	0	0	0	0	0	0	0	0	0	0	0	0	0	0	0	0	0	0	0		0	0	1	15	0											0			1	120	80	54	257	96		16.1
OSR - 2	55	0	0	1	0	0	0	0	0	0	0	1	0	0	0	0	0	0	0	0	0	0		0	1	0	13	1	0	1	0	0	1	1	0	3	0	1	0		0	1	165	85	152	253	100	10.4	409
OSR - 3	79	1	0	1	0	0	1	1	0	0	0	0	0	0	0	0	0	0	0	0	0	0		0	1	0	19	0											0			1	130	80	84	210	92	117.1	159.9
OSR - 4	66	1	0	1	0	0	0	0	0	0	0	0	0	0	0	0	0	0	0	0	0	0		0	1	1	19	0											0			1	190	90	66	110	92	265.4	265.4
OSR - 5	58	0	1	0	0	0	0	0	0	0	0	0	0	0	0	0	0	0	0	0	0	0		0	0	1	6	0											0			1	135	78	97	461	99	2.6	51.8
OSR - 6	70	1	0	1	0	0	0	0	0	0	0	0	0	0	0	1	1	0	0	1	0	0		0	0	1	20	0											0			1	120	70	73	348	94	46	59.6
OSR - 7	78	1	1	1	0	0	1	1	0	0	1	0	0	0	0	0	0	0	0	1	0	0		0	0	1	20	0											0			1	110	75	57.2	272	89	55.9	67.2
OSR - 8	57	0	0	0	0	0	0	0	0	0	0	0	0	0	0	0	0	0	0	0	0	0		0	0	1	18	0											0			1	150	120	65	83	85	332.6	339.3
OSR - 9	52	0	1	0	0	1	0	0	0	0	1	0	0	0	0	0	1	0	0	1	0	0		0	1	0	5	1	0	0	1	0	1	0	1	0	1	0	0		2	1	130	89	69.7	332	98	49.1	49.1
OSR - 10	61	0	0	1	0	0	1	0	1	1	0	0	1	0	0	0	0	0	0	0	0	0		0	0	1	19	0											0			1	120	100	47	68	70	258.1	269.5
OSR - 11	78	1	0	0	0	0	0	0	0	0	0	0	0	0	0	0	0	0	0	0	0	0		0	1	0	12	0											0			1	110	90	66.6	317	95	154.2	169.5
OSR - 12	56	0	0	0	0	0	0	0	0	0	0	0	0	0	0	0	0	0	0	0	0	0		0	1	1	6	1	0	0	1	0	1	0	1	1	1	0	0		0	1	105	68	52.3	249	94	38.6	107
OSR - 13	70	1	1	1	1	0	1	0	0	0	0	1	0	0	0	0	0	0	0	0	0	0		0	1	0	23	0											0			1	150	89	82.7	103	80	13.1	89.2
OSR - 14	65	0	1	0	0	0	0	0	0	0	0	0	0	0	0	0	0	0	0	0	0	0		0	0	1	22	1	0	0	0	1	1	0	1	3	0	1	0		0	1	115	100	57.6	274	90	32.7	307.6
OSR - 15	48	0	1	0	1	0	1	1	0	0	0	1	0	0	0	0	1	0	0	0	0	0		1	0	0	24	1	0	0	1	0	2	0	1	3	0	1	0		2	1	128	106	43.8	208	84	326.9	443.4
OSR - 16	60	0	0	0	0	0	0	0	0	0	0	1	0	0	0	0	0	0	0	0	0	0		1	0	0	23	0											0			1	115	98	52.2	248	88	18.1	497
OSR - 17	60	0	0	1	0	0	0	0	0	0	0	0	0	0	0	0	0	0	0	0	0	0		0	0	0	18	1	0	0	1	0	2	0	1	2	0	1	0		0	1	115	107	62.9	299	92	10.1	170.4
OSR - 18	62	0	1	1	0	0	1	0	0	0	1	1	1	0	0	0	0	0	0	0	0	0		0	0	1	23	1	0	0	1	0	2	0	1	3	0	1	0		1	1	126	80	86	108	95	112.4	371.7
OSR - 19	79	1	0	1	0	1	1	0	1	0	1	1	0	0	0	0	0	0	0	0	0	0		0	1	0	17	0											0			1	130	80	171	214	80	188.3	188.3
OSR - 20	62	0	0	0	0	0	0	0	0	0	0	0	0	0	0	0	0	0	0	0	0	0		0	0	1	22	0											0			1	115	88	46.6	58	82	14.3	625.6
OSR - 21	46	0	0	0	0	0	0	0	0	0	0	0	0	0	0	0	0	0	0	0	0	0		0	1	0	23	0											0			1	128	85	72	90	89	54.5	218.8
OSR - 22	63	0	0	0	0	1	0	0	0	0	0	0	0	0	0	0	0	0	0	0	0	0		0	0	1	18	0											0			1	80	125	55	78	95	315.9	364.4
OSR - 23	56	0	0	0	0	0	0	0	0	0	0	0	0	0	0	0	0	0	0	0	0	0		0	0	1	23	0											0			1	115	108	80.6	101	97	29.3	320.7
OSR - 24	66	1	0	0	0	0	0	0	0	0	0	0	0	1	0	0	0	0	0	0	0	0		0	0	0	1	1	0	1	0	0	2	1	0	0	1	0	1	1	0	1	115	104	87.3	416	96	71.1	117.8
OSR - 25	67	1	0	0	1	0	1	0	0	0	0	0	0	0	0	0	0	0	0	0	0	0		0	0	1	22	0											0			1	150	88	36.1	46	75	330.7	424.6
OSR - 26	67	1	0	1	0	0	1	0	0	0	0	1	1	0	0	0	0	0	0	0	0	0		0	0	1	23	0											1	0		1	135	84	91	114	95	393.9	393.9
OSR - 27	70	1	1	0	0	0	0	0	0	0	0	0	0	0	0	0	0	0	0	0	0	0		0	0	1	24	0											0			1			55.2	79	87	251.2	294.8
OSR - 28	59	0	0	0	1	0	0	0	0	0	0	0	0	0	0	0	0	0	0	1	0	0		0	0	1	22	0											0			1	180	110	69.7	100	93	184.5	236.9
OSR - 29	63	0	0	0	0	0	0	0	0	0	0	0	0	0	0	0	0	0	0	0	0	0		0	0	1	21	0											0			1	125	80	83.8	105	85	25	459.8
OSR - 30	56	0	1	0	0	0	0	0	0	0	0	0	0	0	0	0	0	0	0	0	0	0		0	0	0	20	0											0			1	135	85	34	162	74	129.6	194.9
OSR - 31	51	0	0	1	0	0	0	0	0	0	0	0	0	0	0	0	0	0	0	0	0	0		0	0	1	24	0											0			1	150	130	41.4	46	67	387.3	387.3
OSR - 32	52	0	0	0	0	0	0	0	0	0	0	1	0	0	0	0	0	0	0	0	0	0		0	0	1	24	0											0			1	115	110	45	214	85	219.7	343.2
OSR - 33	38	0	0	0	0	0	0	0	0	0	0	0	0	0	0	0	0	0	0	0	0	0		0	0	1	19	0											1	0		1	125	115	60.2	286	93	107.3	243.7
OSR - 34	74	1	0	1	0	1	1	0	0	0	0	0	0	0	0	0	0	0	0	0	0	0		0	0	1	21	1	0	0	1	0	2	0	1	2	0	1	0		1	1	170	122	57.9	72	69	293	330.1
OSR - 35	76	1	0	0	0	0	0	0	0	0	0	0	0	0	0	0	0	0	0	0	0	0		0	0	1	24	0											0			1			66.9	74	89	217.9	319.6
OSR - 36	61	0	0	0	0	0	0	0	0	1	0	1	0	0	0	0	0	0	0	0	0	0		0	0	1	12	0											0			1	140	110	62.3	296	93	71.8	220.6
OSR - 37	62	0	0	1	1	1	1	0	0	0	1	1	1	0	0	1	1	0	0	1	0	0		0	0	1	19	1	0	0	1	0	2	0	1	3	0	1	0		3	1	120	78	81.4	102	80	2.5	33.4
OSR - 38	71	1	0	1	0	0	0	0	0	0	0	0	0	0	0	0	0	0	0	0	0	0		0	0	1	22	1	0	0	0	1	2	0	1	3	0	1	0		0	1	120	80	66.8	84	94	201.9	303.4
OSR - 39	57	0	0	1	0	0	1	0	0	0	0	0	0	0	0	0	0	0	0	0	0	0		0	0	1	22	0											0			1	142	115	71	89	87	151	305.2
OSR - 40	56	0	0	1	1	0	1	0	0	0	0	0	0	0	0	0	0	0	0	0	0	0		0	0	1	19	0											0			1	120	88	54	257	90	74.5	90.6
OSR - 41	42	0	1	0	0	1	0	0	0	0	0	0	0	0	0	0	0	0	0	0	0	0		0	0	1	17	0											0			1	100	70	62	295	95	68.3	130.1
OSR - 42	74	1	0	1	0	0	0	0	0	0	0	0	0	0	0	0	0	0	0	0	0	0		0	0	1	18	1	0	0	0	1	1	0	1	3	0	1	0		0	1	120	68	59.3	282	94	49.4	243.7
OSR - 43	75	1	0	1	1	0	1	0	0	0	0	0	0	0	0	0	0	0	0	0	0	0		0	0	1	16	0											0			1	110	96	65.7	219	94	16.2	242
OSR - 44	86	1	0	0	0	0	0	0	0	0	0	0	0	0	0	1	1	0	0	1	0	0		0	0	1	5	1	0	0	1	0	1	0	1	0	1	0	1	1	2	1	120	94	83	395	94	13	75.9
OSR - 45	47	0	0	0	0	1	0	0	0	0	0	0	0	0	1	0	0	0	0	0	0	0		0	0	1	24	1	0	0	0	1	1	0	1	3	0	1	0		0	1	115	98	69	197	96	60.1	261.4
OSR - 46	74	1	1	1	0	1	1	0	0	0	1	0	0	0	0	0	0	0	0	1	0	0		0	0	1	6	1	0	0	0	1	1	0	1	3	0	1	0		1	1	110	96	66.5	316	94	44.1	106
[truncated: 37 more columns]

## Sheet: Legenda
	Caratteristiche cliniche
	Fattori rischio per TEP
	Motivo di esecuzione Angio TAC
	EE, se non specificato inserire valore basale
	ECG caratteristiche
	terapia domiciliare
	terapia in ospedale
Totale pazienti COVID 19 ricoverati al 15/05/2020
Totale TAC eseguite
Totale angio-tac eseguite
Totale angio TAC positive per TEP
